# Supplementary material for: Developing and Validating a Lung Cancer Risk Prediction Model: A Nationwide Population-Based Study
Source: Cancers (Basel). 2023 Jan 12;15(2):487. doi: 10.3390/cancers15020487 (PMC9856360; doi:10.3390/cancers15020487)
Supplement: Supplementary file 1 [file cancers-15-00487-s001.zip]

Archive with 1 entries (1 files):
- cancers-2009691-supplementary.pdf
